# Supplementary material for: Spiritual care competencies among nursing students in the middle East and Asia: a systematic review
Source: BMC Nurs. 2025 Apr 10;24:401. doi: 10.1186/s12912-025-03047-3 (PMC11987466; doi:10.1186/s12912-025-03047-3)
Supplement: Supplementary file 1 — Supplementary Material 1 [file 12912_2025_3047_MOESM1_ESM.xlsx]

## Sheet: 1keywords
	spiritual education program for enchance spiritual care competency of nursing students in middle east and Asia
		P	undergraduate nursing students or nursing college students
		I	Spiritual nursing education programs
		C	none
		O	spiritual care competencies
	Category		Inclusion criteria		Exclusion criteria
	Participants		undergraduate nursing students		Other participants such as medical students, midwivery, social workers, counsellors or nurse’s assistant.
			Nursing college students
	Intervention/exposure		Spiritual nursing education programmes		Educational programme for individual spirituality
	Comparison		None		None
	Outcome		spiritual care competencies		None
	Study Design		Research on the impact of spiritual nursing education		studies using an experimental design, such as descriptive, correlation, or qualitative research
			Studies using randomized experimental designs and quasi-experimental methods
	Publication type		Published manuscripts		editorial, thesis, Conference abstracts or reports
	Country		Asia and middle East		Europe
	Language		English		Other language
	People/participants	AND	Intervention			AND	Outcome
	"NURSING STUDENTS"		"SPIRITUAL NURSING"	AND	"EDUCATION PROGRAM"		"Spiritual care Competencies"
OR	"Student* Nurses"		"Spiritual Care in Nursing"		"Educat*Program*"
	"Nurs*Undergraduates"		"Spiritual Nursing Practice"		"Training Program*"
	"Nurs* Trainees"		"Spiritual Health in Nursing"		"Instructional Program"
	"Nurs* Educat*"		care		Curricul*
	"Nurs* Learners"		healing		"Educat* Intervention"
	"pre licen*nurs*"		Religio$ Adj2		"Educat*Training"
					"Clinical Training"
					"Program Assess*"
					"Program Effectiveness"
					"Educat*Outcomes"
					train$
					teach$
					coach$
					supervision$
					seminar$
					lectur$
					workshop$
					curricul$
					round$
					school$
					tutor$
	sample
	keywords:
	“(("Spiritual Nursing" OR "Spiritual Care in Nursing" OR "Spirituality in Nursing" OR "Spiritual Health in Nursing") AND ("Education Program" OR "Educational Program" OR "Training Program" OR "Instructional Program" OR "Curriculum" OR "Educational Intervention") AND ("Nursing Students" OR "Student Nurses" OR "Nursing Undergraduates" OR "Nursing Trainees" OR "Nursing Education" OR "Nursing Learner…
	URL: https://scholar.google.com

## Sheet: alternative keywords
	Spiritual Nursing Education Program for Nursing Students
	### Primary Keywords:
	1. **Spiritual Nursing**
	- Spiritual Care in Nursing
	- Spirituality in Nursing
	- Spiritual Nursing Practice
	- Spiritual Health in Nursing
	2. **Education Program**
	- Educational Program
	- Training Program
	- Instructional Program
	- Curriculum
	- Educational Intervention
	3. **Nursing Students**
	- Student Nurses
	- Nursing Undergraduates
	- Nursing Trainees
	- Nursing Education
	- Nursing Learners
	4. **spiritual care competencies**
	**knowledge
	**attitude
	**skill
	### Additional Keywords:
	1. **Spirituality**
	- Spiritual Well-being
	- Spiritual Health
	- Spiritual Development
	2. **Training**
	- Professional Training
	- Educational Training
	- Clinical Training
	3. **Program Evaluation**
	- Program Assessment
	- Program Effectiveness
	- Educational Outcomes
	### Combining Keywords:
	To create comprehensive search queries, combine the primary and additional keywords using Boolean operators (AND, OR). Here are some examples:
	1. **("Spiritual Nursing" OR "Spiritual Care in Nursing" OR "Spirituality in Nursing") AND ("Education Program" OR "Training Program" OR "Educational Intervention") AND ("Nursing Students" OR "Student Nurses" OR "Nursing Undergraduates")**
	2. **("Spiritual Nursing Practice" OR "Spiritual Health in Nursing") AND ("Educational Program" OR "Curriculum") AND ("Nursing Trainees" OR "Nursing Education")**
	3. **("Spiritual Development" OR "Spiritual Well-being") AND ("Professional Training" OR "Clinical Training") AND ("Nursing Learners" OR "Nursing Students")**
	4. **("Spiritual Nursing" OR "Spirituality in Nursing") AND ("Training Program" OR "Educational Training") AND ("Nursing Education" OR "Nursing Trainees")**
	### Example of a Detailed Search String:
	**(("Spiritual Nursing" OR "Spiritual Care in Nursing" OR "Spirituality in Nursing" OR "Spiritual Health in Nursing") AND ("Education Program" OR "Educational Program" OR "Training Program" OR "Instructional Program" OR "Curriculum" OR "Educational Intervention") AND ("Nursing Students" OR "Student Nurses" OR "Nursing Undergraduates" OR "Nursing Trainees" OR "Nursing Education" OR "Nursing Learne…
2015	Key $ = Truncation function Adj2 = Adjacent terms OR/AND = Boolean search terms pt = Publication type af = All fields
	1 educat$ 2 train$ 3 teach$ 4 coach$ 5 supervision$ 6 seminar$ 7 lectur$ 8 workshop$ 9 curricul$ 10 round$ 11 school$ 12 tutor$ 13 or/1-12
	AND
	14 care 15 healing 16 guidance 17 therapy 18 treatment 19 supervision 20 history 21 care in medicine 22 future 23 needs 24 councel$ 25 or/15-24
	AND
	Religio$ Adj2 26 care 27 healing 28 guidance 29 therapy 30 treatment 31 supervision 32 history 33 care in medicine 34 future 35 needs 36 councel$ 37 or/25-36
	Search algorithm EMBASE 13 and 25: (educat$ OR train$ OR teach$ OR coach$ OR supervision$ OR seminar$ OR lecture$ OR workshop$ OR curricul$ OR round$ OR school$ OR tutor$) AND ((spiritual$ adj2 care) OR (spiritual$ adj2 healing) OR (spiritual$ adj2 needs) OR (spiritual$ adj2 guidance) OR (spiritual$ adj2 therapy) OR (spiritual$ adj2 treatment) OR (spiritual$ adj2 supervision) OR (spiritual$ adj2 …
	13 and 37: (educat$ OR train$ OR teach$ OR coach$ OR supervision$ OR seminar$ OR lecture$ OR workshop$ OR curricul$ OR round$ OR school$ OR tutor$) AND ((religio$ care) OR (religio$ healing) OR (religio$ guidance) OR (religio$ therapy) OR (religio$ treatment) OR (religio$ supervision) OR (religio$ history) OR (religio$ cace in medicine) OR (religio$ future) OR (religio$ needs) OR (religio$ counce…
2021	The search terms (‘religio*’ OR ‘spiritual*’ OR ‘existenti*’) were combined with (‘educat*’ OR ‘train*’ OR ‘curricul*’ OR ‘program*’), AND (‘care’ OR ‘therap*’ OR ‘treatment’ OR ‘competenc*’). Searches were con_x0002_ducted in the following databases: PsycINFO, Medline, Cinahl and Web of Science.
2024	‘Nurse’, ‘nursing student’, ‘spiritual nursing’, ‘education’, and ‘programme’
	databases in Korea: the Research Information Sharing Service (RISS), Korean Studies Information Service System (KISS), DataBase Periodical Information Academic (DBpia), Science ON (formerly National Discovery for Science Library [NDSL]), and KmBase

## Sheet: rekap
	sesuai keywords	duplicate	Records screen	Reading title and abstract, Records excluded	fulltext	Countries originating from other than the Middle East and Asia,	other than English	untuk seleksi (kriteria inklusi dan eksklusi)
medline	25	39			9
Google scholar	920				41
pubmed	53				20
Sage	28				5
proquest	49				6
scopus	173				7
sciencedirect	34				2
DOAJ	32				3
total	1314		1275	1182	93	22	3	71
					1221

## Sheet: Google scholar
2014-2024								sesuai keyword
(("Spiritual Nursing" OR "Spiritual Care in Nursing" OR "Spirituality in Nursing" OR "Spiritual Health in Nursing") AND ("Education Program" OR "Educational Program" OR "Training Program" OR "Instructional Program" OR "Curriculum" OR "Educational Intervention") AND ("Nursing Students" OR "Student Nurses" OR "Nursing Undergraduates" OR "Nursing Trainees" OR "Nursing Education" OR "Nursing Learners…							920 results (0,12 sec)	41

## Sheet: MEDLINE
	2000-2024
	spiritual care or spirituality or spiritual needs or existential care
	AND
	nursing education or nurse education or continuing education or training program or training or nursing instruction
	AND										sesuai keywords
	nursing students or student nurses or undergraduate student nurses										25	9
	https://search-ebscohost-com.unpad.idm.oclc.org/login.aspx?direct=true&db=mdl&bquery=(+spiritual+care+or+spirituality+or+spiritual+needs+or+existential+care+)+AND+(+nursing+education+or+nurse+education+or+continuing+education+or+training+program+or+training+or+nursing+instruction+)+AND+(+nursing+students+or+student+nurses+or+undergraduate+student+nurses+)&cli0=FT&clv0=Y&cli1=LA1&clv1=Y&type=1&sea…
	Limiters - Full Text; English Language
	Expanders - Apply equivalent subjects
	Search modes - Boolean/Phrase
Article Title,Author,Journal Title,ISSN,ISBN,Publication Date,Volume,Issue,First Page,Page Count,Accession Number,DOI,Publisher,Doctype,Subjects,Keywords,Abstract,PLink
A generalized resistance resource: faith. A nursing view.,"Encarnação P
Assessing the Effect of Spiritual Intelligence Training on Spiritual Care Competency in Critical Care Nurses.,"Riahi S
Attitudes of Muslim physicians and nurses toward religious issues.,"Hafizi S
Attitudes of nursing degree students towards end of life processes. A cultural approach (Spain-Senegal).,"García-Navarro EB
Attitudes toward CAM among medical, nursing, and pharmacy faculty and students: a comparative analysis.,"Kreitzer MJ
Comparison of Attitudes Toward Death Between University Students Who Receive Nursing Education and Who Receive Religious Education.,"Bakan AB
Competencies of nursing students in the provision of spiritual care and the factors affecting spiritual caregiving.,"Sezer TA
Determining the relationship between spirituality and perceptions of care in nursing students: A cross-sectional study.,"Akkuş Y
Engaging a Community Chaplaincy Resource for Interprofessional Health Care Provider Training in Facilitating Family Decision Making for Children at End-of-Life.,"Wada RK
Improving psychiatric nurses' competencies in spiritual care and integration of clients' religion/spirituality into mental healthcare: outcomes of an online spiritual care training program.,"Shamsi M
Influence of Palliative Care Training on Last-Year Nursing Department Students' Perception on Regarding Spirituality and Spiritual Care: A Single-Group Pretest-Posttest Intervention Study.,"Özveren H
Interdisciplinary education in end-of-life care: creating new opportunities for social work, nursing, and clinical pastoral education students.,"Forrest C
Interprofessional education in palliative care: a pilot project using popular literature.,"Hall P
Midwifery Students' Perceptions of Spirituality and Spiritual Care: An Example from Western Turkey.,"Mermer G
Nurse Faculty Beliefs and Teaching Practices for the Care of the Cancer Survivor in Undergraduate Nursing Curricula.,"Dietmann ME","Journal of cancer education : the official journal of the American Association for Cancer Education",="1543-0154",,="2017 Dec","32","4","764",,"27377993","10.1007/s13187-016-1074-6","Springer","Journal Article","Cancer Survivors
Nursing students' perceptions of spiritual needs at the end of life. A qualitative study.,"García-Navarro EB
Nursing Students' Professional Competence in Providing Spiritual Care in Iran.,"Babamohamadi H
Nursing students' spiritual caregiving status: Comparison of Western and Central Anatolia regions of Turkey.,"Karaman E
Perception Status of Nursing Department Students in Terms of Spirituality and Spiritual Care.,"Ovayolu, Özlem
Relationship between the nursing students' attitudes towards spiritual care and the principles of a good death.,"Duru Aşiret G
The effect of positive psychotherapy education on subjective wellbeing among nursing students.,"Güleç Keskin S
The Impact of Spiritual Care Education on Anxiety in Family Caregivers of Patients with Heart Failure.,"Borji M
The Influence of Skill Development Training Program for Spiritual Care of Elderly Individual on Elderly Care Technician Students' Perception of Spiritual Support.,"Bulduk S
The Relationship Between Nursing Students' Perceptions of Spirituality and Spiritual Care and their Personal Values.,"Köktürk Dalcali B
Using online learning and interactive simulation to teach spiritual and cultural aspects of palliative care to interprofessional students.,"Ellman MS

## Sheet: pubmed
Search number,Query,Sort By,Filters,Search Details,Results,Time		judul yang sesuai
4,((((spiritual nursing[Title/Abstract]) AND (education[Title/Abstract])) OR (programme[Title/Abstract])) OR (((spiritual[Title/Abstract]) AND (nursing education[Title/Abstract])) OR (programme[Title/Abstract]))) AND ((((nursing student[MeSH Terms]) OR (nursing students[MeSH Terms])) OR (undergraduate nursing students[Title/Abstract])) OR (Nursing college students[Title/Abstract])),,,"((""spiritu…		3
3,((spiritual nursing[Title/Abstract]) AND (education[Title/Abstract])) OR (programme[Title/Abstract]),,,"(""spiritual nursing""[Title/Abstract] AND ""education""[Title/Abstract]) OR ""programme""[Title/Abstract]","119,479",04:40:31
2,((spiritual[Title/Abstract]) AND (nursing education[Title/Abstract])) OR (programme[Title/Abstract]),,,"(""spiritual""[Title/Abstract] AND ""nursing education""[Title/Abstract]) OR ""programme""[Title/Abstract]","119,598",04:39:17
1,(((nursing student[MeSH Terms]) OR (nursing students[MeSH Terms])) OR (undergraduate nursing students[Title/Abstract])) OR (Nursing college students[Title/Abstract]),,,"""students, nursing""[MeSH Terms] OR ""students, nursing""[MeSH Terms] OR ""undergraduate nursing students""[Title/Abstract] OR ""nursing college students""[Title/Abstract]","32,539",04:37:31
10 tahun (2014-2024) fulltext (183) dapet 3 artikel
Search number,Query,Sort By,Filters,Search Details,Results,Time 2004-2024
7,(((spiritual[Title/Abstract]) OR (spiritual care[Title/Abstract])) AND ((((nursing education[Title/Abstract]) OR (nursing programme[Title/Abstract])) OR (nursing training[Title/Abstract])) OR (nurse education[Title/Abstract]))) AND (((undergraduate nursing[Title/Abstract]) OR (nursing college student[Title/Abstract])) OR (nursing college students[Title/Abstract])),,,"(""spiritual""[Title/Abstra…		4
6,(spiritual[Title/Abstract]) OR (spiritual care[Title/Abstract]),,,"""spiritual""[Title/Abstract] OR ""spiritual care""[Title/Abstract]","19,199",05:17:44
4,((undergraduate nursing[Title/Abstract]) OR (nursing college student[Title/Abstract])) OR (nursing college students[Title/Abstract]),,,"""undergraduate nursing""[Title/Abstract] OR ""nursing college student""[Title/Abstract] OR ""nursing college students""[Title/Abstract]","4,921",05:14:31
3,(((nursing education[Title/Abstract]) OR (nursing programme[Title/Abstract])) OR (nursing training[Title/Abstract])) OR (nurse education[Title/Abstract]),,,"""nursing education""[Title/Abstract] OR ""nursing programme""[Title/Abstract] OR ""nursing training""[Title/Abstract] OR ""nurse education""[Title/Abstract]","22,838",05:13:09
1,spiritual[Title/Abstract],,,"""spiritual""[Title/Abstract]","19,199",05:11:20
tanggal 26 mei 2024
Search number,Query,Sort By,Filters,Search Details,Results,Time	keywords	judul yang sesuai
26,"((((""spiritual education"") OR (spiritual care training)) OR (spiritual care program)) OR (spiritual care course)) AND ((((""student nurse"") OR (""nursing students"")) OR (""undergraduate nursing students"")) OR (""college students""))",,"Free full text, English","((""spiritual education""[All Fields] OR ((""spiritual""[All Fields] OR ""spiritualism""[MeSH Terms] OR ""spiritualism""[All Fie…	53	13

## Sheet: sage
SAGE
			sesuai keywords	judul yang sesuai
(("Spiritual Nursing" OR "Spiritual Care in Nursing" OR "Spirituality in Nursing" OR "Spiritual Health in Nursing") AND ("Education Program" OR "Educational Program" OR "Training Program" OR "Instructional Program" OR "Curriculum" OR "Educational Intervention") AND ("Nursing Students" OR "Student Nurses" OR "Nursing Undergraduates" OR "Nursing Trainees" OR "Nursing Education" OR "Nursing Learners…			28	5

## Sheet: proquest
			keywords		judul yang sesuai
	("Spiritual Nursing" OR "Spiritual Care in Nursing" OR "Spirituality in Nursing") AND ("Education Program" OR "Training Program" OR "Educational Intervention") AND ("Nursing Students" OR "Student Nurses" OR "Nursing Undergraduates")		49		6
		include	8
		srma	5
		Mixmethode-medical students	2
		kualitatif	4
		CS	12
		descriptive	6
		not fulltext	2
		wrong population	6
		editorial	1
		poster	3
			49

## Sheet: scopus
			keywords	judul yang sesuai
	spiritual OR spiritual AND care AND training OR spiritual AND care AND program AND learning AND method OR learning AND strategies OR lecturing OR tutorial AND undergraduate OR pre-licensure AND nursing AND student OR nursing AND students AND ( LIMIT-TO ( DOCTYPE , "ar" ) ) AND ( LIMIT-TO ( LANGUAGE , "English" ) ) AND ( LIMIT-TO ( OA , "all" ) )		173	7
	spiritual AND nursing " OR " spiritual AND care AND in AND nursing " OR " spirituality AND in AND nursing AND "Education Program" OR "Training Program" OR "Educational Intervention" AND "Nursing Students" OR "Student Nurses" OR "Nursing Undergraduates" AND ( LIMIT-TO ( DOCTYPE , "ar" ) ) AND ( LIMIT-TO ( LANGUAGE , "English" ) ) AND ( LIMIT-TO ( OA , "all" ) )		68
			241

## Sheet: sciencedirect
									keyword	judul yg sesuai
keywords:	spiritual care and education and nursing students					fulltext and article manuscripts			523	0
keywords: Spiritual nursing education programme for nursing students									86	0
keywords: teaching spiritual for nursing students									67	0
keywords: spirituality or spiritual care and nursing education or teaching strategies or curriculum on spirituality									34	2

[truncated: 1 more sheets: DOAJ]
